# Supplementary material for: The Lewis Pair Polymerization of Lactones Using Metal Halides and N-Heterocyclic Olefins: Theoretical Insights
Source: Molecules. 2018 Feb 15;23(2):432. doi: 10.3390/molecules23020432 (PMC6017504; doi:10.3390/molecules23020432)
Supplement: Supplementary file 1 [file molecules-23-00432-s001.zip]

Archive with 2 entries (2 files):
- structures_molecules.tar
- Molecules_SI_2.0.pdf
